# Supplementary material for: The rete mirabile: a possible control site for swimbladder function
Source: J Comp Physiol B. 2023 Apr 15;193(3):307–13. doi: 10.1007/s00360-023-01486-5 (PMC10209234; doi:10.1007/s00360-023-01486-5)
Supplement: Supplementary file 1 — Supplementary file1 (XLSX 38 KB) [file 360_2023_1486_MOESM1_ESM.xlsx]

## Sheet: Tabelle1
	Supplementary Table 1: Name and description of genes connected to receptor and/or signaling detected in the transcriptome as well as in the proteome of the Rete mirabile of the European eel. For genes detected in the transcriptome the relative mRNA expression level and for proteins the relative protein abundance is listed.
	Name	Description	rel. mRNA expr.	rel.prot. abund.
	1433z	14-3-3 protein zeta	609.736	1.71565e+08
	1433z	14-3-3 protein zeta	283.011	3.31067e+06
	143b1	14-3-3 protein beta alpha-1 short=protein 14-3-3b1	2170.03	2.71588e+08
	143g1	14-3-3 protein gamma-1	68.5296	9.04448e+07
	2a5a	serine threonine-protein phosphatase 2a 56 kda regulatory subunit alpha isoform	223.73	913592
	abcb7	atp-binding cassette sub-family b member mitochondrial	515.525	1.3138e+07
	acap2	arf-gap with coiled- ank repeat and ph domain-containing protein 2	1184.67	2.62384e+06
	acvr1	activin receptor type-1	11088.6	2.1103e+07
	ada17	disintegrin and metalloproteinase domain-containing protein 17 short=adam 17	1209.02	377456
	adam9	disintegrin and metalloproteinase domain-containing protein 9 short=adam 9	1167.31	2.36745e+06
	adm1b	proteasomal ubiquitin receptor adrm1-b	270.23	8.718e+06
	afad	afadin	535.891	1.90499e+07
	ahr	aryl hydrocarbon receptor short=ah receptor short= flags: precursor	6038.77	611900
	aip	ah receptor-interacting protein short=aip	1716.19	1.13198e+07
	akt1	rac-alpha serine threonine-protein kinase	821.985	6.31006e+06
	aldh2	aldehyde mitochondrial	546.657	1.55933e+07
	an32a	acidic leucine-rich nuclear phosphoprotein 32 family member a	994.939	3.60243e+07
	an32e	acidic leucine-rich nuclear phosphoprotein 32 family member e	874.778	1.15927e+07
	anm1	protein arginine n-methyltransferase 1	1307.24	687035
	anpra	atrial natriuretic peptide receptor 1	657.442	2.38775e+06
	anxa1	annexin a1	17408.3	2.10836e+09
	apa11	apolipoprotein a-i-1 short=apo-ai-1 short= -i-1	104.886	5.90896e+08
	arbk2	beta-adrenergic receptor kinase 2 short=beta-ark-2	50.9195	1.16821e+06
	arhb	low density lipoprotein receptor adapter protein 1-b	36.333	1643208
	arhg2	rho guanine nucleotide exchange factor 2	1362.55	1.98636e+06
	arhgh	rho guanine nucleotide exchange factor 17	1054.95	1.1261e+06
	at1a1	sodium potassium-transporting atpase subunit alpha-1 short=na(+) k(+) atpase alpha-1 subunit	4370.93	1.56778e+08
	at2a1	sarcoplasmic endoplasmic reticulum calcium atpase 1 short=serca1 short=sr ca(2+)-atpase 1	717.496	2.28512e+07
	at2b2	plasma membrane calcium-transporting atpase 2 short=pmca2	63.9686	1.45894e+07
	atp7a	copper-transporting atpase 1	413.238	157281
	bcr	breakpoint cluster region protein	156.47	223732
	bpi	bactericidal permeability-increasing protein short=bpi	284.295	1.32536e+06
	bud31	protein bud31 homolog	805.071	645956
	c1qb	complement c1q subcomponent subunit b flags: precursor	741.202	1.06595e+07
	c209a	cd209 antigen-like protein a	1918.62	203024
	c3ar	c3a anaphylatoxin chemotactic receptor short=c3ar short=c3a-r	1521.28	2.6062e+07
	cac1d	voltage-dependent l-type calcium channel subunit alpha-1d	19.853	788848
	calcr	calcitonin receptor short=ct-r flags: precursor	1904.43	2.45629e+06
	calr	calreticulin	2866.95	3.28163e+07
	calrl	calcitonin gene-related peptide type 1 receptor short=cgrp type 1 receptor	12126	1.08219e+07
	cav1	caveolin-1	29713.3	4.4633e+09
	ccyl1	cyclin-y-like protein 1	382.731	509712
	cdc42	cell division control protein 42 homolog	1448.39	1.17738e+07
	cfad	complement factor d	34.4221	3.10453e+06
	chin	n-chimaerin	17.7896	1.80831e+06
	co3	complement c3 contains:	16.6357	1.9129e+08
	co4	complement c4 contains:	902.138	254557
	co4a1	collagen alpha-1 chain contains:	772.212	5.58593e+07
	coro7	coronin-7 short=crn7	178.762	940360
	csn1	cop9 signalosome complex subunit 1 short=sgn1 short=signalosome subunit 1	746.726	5.96917e+06
	ctna1	catenin alpha-1	1376.3	5.64215e+07
	ctnb1	catenin beta-1	4066.38	3.79344e+07
	dab2p	disabled homolog 2-interacting protein short=dab2 interaction protein short=dab2-interacting protein	87.2401	970392
	ddb1	dna damage-binding protein 1	500.077	729500
	diap1	protein diaphanous homolog 1	0.34811	283439
	djc10	homolog subfamily c member 10 flags: precursor	17.89	625395
	dlg1	dickkopf-related protein 4 short=dickkopf-4 short=dkk-4 short=hdkk-4 contains:	5.04503	328449
	dp13a	dcc-interacting protein 13-alpha short=dip13-alpha	59.6224	2.58589e+06
	dp13b	dcc-interacting protein 13-beta short=dip13-beta	24.9872	825273
	dtx3l	e3 ubiquitin-protein ligase dtx3l	0.514046	352571
	e41l3	band -like protein 3	115.297	2.04778e+06
	ece1	endothelin-converting enzyme 1 short=ece-1	2204.28	1.94284e+06
	ednra	endothelin-1 receptor	139.945	2.97394e+07
	ednrb	endothelin b receptor short=et-b short=et-br	2077.41	2.3242e+06
	entp1	ectonucleoside triphosphate diphosphohydrolase 1 short=ntpdase 1	2023.16	9.85778e+07
	ep15r	epidermal growth factor receptor substrate 15-like 1	1432.84	1597656
	ephb3	ephrin type-b receptor 3	146.409	1.27254e+06
	eps15	epidermal growth factor receptor substrate 15 short=protein eps15	125.504	1.33282e+07
	erap1	endoplasmic reticulum aminopeptidase 1	11.0325	4.83952e+06
	esyt1	extended synaptotagmin-1 short=e-syt1	2444.38	2.57101e+08
	esyt2	extended synaptotagmin-2 short=e-syt2	822.713	5.7141e+07
	fak1	focal adhesion kinase 1 short=fadk 1	2010.23	2.71087e+07
	farp2	and pleckstrin domain-containing protein 2	346.051	182144
	fat4	protocadherin fat 4	105.515	1.43574e+06
	fetub	fetuin-b	7.90375	2.87614e+07
	finc	fibronectin short=fn	410.277	3.5438e+07
	fkbp5	peptidyl-prolyl cis-trans isomerase fkbp5 short=ppiase fkbp5	2058.26	1.25743e+06
	fkbp8	peptidyl-prolyl cis-trans isomerase fkbp8 short=ppiase fkbp8	225.685	759321
	flna	filamin-a short=fln-a	4968.08	3.95043e+08
	flnc	filamin-c short=fln-c short=flnc	1426.54	2.3932e+07
	fox1a	fox-1 homolog a	177.704	1.23615e+06
	fut8	alpha-( )-fucosyltransferase	68.5068	1.6087e+07
	fyn	tyrosine-protein kinase fyn	462.235	317598
	gala	galanin contains:	26.1141	415248
	gbg10	guanine nucleotide-binding protein g g g subunit gamma-10 flags: precursor	1605.07	1.54582e+07
	gbg12	guanine nucleotide-binding protein g g g subunit gamma-12	241.067	9.21593e+06
	gbg5	guanine nucleotide-binding protein g g g subunit gamma-5 flags: precursor	1342.11	1.21359e+07
	gbra6	gamma-aminobutyric acid receptor subunit alpha-6	2.89996	5.83939e+07
	gbrl2	gamma-aminobutyric acid receptor-associated 2	297.525	428480
	gcr	glucocorticoid receptor short=gr	723.437	1.22485e+06
	gi24	platelet receptor gi24 flags: precursor	3644.3	7.6569e+06
	glra3	glycine receptor subunit alpha-3 flags: precursor	414.41	7.98072e+06
	gna12	guanine nucleotide-binding protein subunit alpha-12 short=g alpha-12 short=g-protein subunit alpha-12	1437.4	257963
	gnai1	guanine nucleotide-binding protein g subunit alpha-1	1597.54	5.18116e+06
	gnal	guanine nucleotide-binding protein g subunit alpha	590.91	9.5339e+06
	gpat4	glycerol-3-phosphate acyltransferase 4 short=gpat4	989.286	312950
	gpr1	probable g-protein coupled receptor 1	1351.65	1.68473e+07
	gpx1	glutathione peroxidase 1 short=gpx-1 short=gshpx-1	993.402	7.70502e+06
	grdn	girdin	22.8472	1.59739e+06
	grk4	g protein-coupled receptor kinase 4	678.029	1.15334e+07
	grlf1	glucocorticoid receptor dna-binding factor 1	808.245	6.53025e+06
	grn	granulins	136.366	975867
	hap28	28 kda heat- and acid-stable phosphoprotein	1766.37	1.2773e+06
	hcn4	potassium sodium hyperpolarization-activated cyclic nucleotide-gated channel 4	588.978	8.58343e+06
	hd	huntingtin	744.041	290909
	hmcn1	hemicentin-1	128.409	1.81717e+08
	hmgt	high mobility group-t protein short=hmg-t	9006.03	1.78143e+08
	hs90a	heat shock protein hsp 90-alpha	1071.2	3.82009e+07
	hxk1	hexokinase-1	1183.8	8.00981e+07
	igf1r	insulin-like growth factor 1 receptor short=xigf-1r short=xigfr contains:	130.275	662098
	il1ap	interleukin-1 receptor accessory protein short=il-1 receptor accessory protein short=il-1r flags: precursor	328.001	169440
	ildr2	immunoglobulin-like domain-containing receptor 2	96.0489	623305
	imdh2	inosine-5 -monophosphate dehydrogenase 2 short=imp dehydrogenase 2 short=impd 2 short=impdh 2	423.399	1.08901e+07
	ingr1	interferon gamma receptor 1 short=ifn-gamma receptor 1 short=ifn-gamma-r1	2651.48	2.91007e+06
	insr	insulin receptor short=ir ame: cd_antigen=cd220 contains:	1238.46	1.24166e+07
	irak3	interleukin-1 receptor-associated kinase 3 short=irak-3	427.094	296620
	ita2	integrin alpha-2	1348.13	4.64937e+06
	ita8	integrin alpha-8 contains:	96.1572	1.86928e+06
	itpr1	inositol -trisphosphate receptor type 1	1179.78	9.00202e+06
	itpr2	inositol -trisphosphate receptor type 2	157.911	916824
	itsn1	intersectin-1	1713.11	2.65619e+06
	k2c8	type ii cytoskeletal 8	5682.99	2.17517e+09
	kap0	kalirin	2245.56	2.38839e+07
	kapca	camp-dependent protein kinase type i-alpha regulatory subunit	1699.83	3.00692e+06
	kcc2b	calcium calmodulin-dependent protein kinase type ii subunit beta short= kinase ii subunit beta short= -ii subunit beta	624.051	1.00716e+06
	kgp1	cgmp-dependent protein kinase 1 short=cgk 1 short=cgk1	316.884	2.02724e+06
	khdr1	kh domain- rna- signal transduction-associated protein 1	97.0048	9.74674e+06
	kpca	protein kinase c alpha type short=pkc-a short=pkc-alpha	23.1836	1.88005e+06
	kpcb	protein kinase c beta type short=pkc-b short=pkc-beta	294.237	6.72401e+06
	kpcd	protein kinase c delta type	272.493	345396
	kpci	protein kinase c iota type	577.198	379250
	ks6a1	ribosomal protein s6 kinase alpha-1 short=s6k-alpha-1	156.037	3.21641e+06
	ks6a6	ribosomal protein s6 kinase alpha-6 short=s6k-alpha-6	370.919	698171
	lama3	laminin subunit alpha-3	1564.25	1.70754e+08
	lama5	laminin subunit alpha-5	7962.78	9.24779e+06
	lanc2	-like protein 2	7.98636	756779
	lbr	lamin-b receptor	776.432	9.22639e+06
	lifr	leukemia inhibitory factor receptor short=lif receptor short=lif-r ame: cd_antigen=cd118 flags: precursor	2280.38	645179
	lpa11	lysophosphatidic acid receptor 1-a short=lpa receptor 1-a short=lpa-1-a	596.328	706013
	lpp	lipoma-preferred partner homolog	939.932	7.14963e+06
	lrc15	leucine-rich repeat-containing protein 15	116.391	638568
	lrp1	low-density lipoprotein receptor-related protein 1 short=lrp-1	1770.93	2.19785e+07
	lrp5	low-density lipoprotein receptor-related protein 5 short=lrp-5	13.5876	2.47824e+06
	lrrc7	leucine-rich repeat-containing protein 7	2123.16	180446
	lrrf2	leucine-rich repeat flightless-interacting protein 2 short=lrr flii-interacting protein 2 short=xlrrfip2	1385.91	901197
	m3k7	mitogen-activated protein kinase kinase kinase 7	794.71	1.342e+07
	macf1	microtubule-actin cross-linking factor isoforms 1 2 3 5	4349.6	6.0391e+06
	macf4	microtubule-actin cross-linking factor isoform 4	242.244	2.47216e+06
	megf6	multiple epidermal growth factor-like domains protein 6 short=multiple egf-like domains protein 6	1694.09	768470
	met	hepatocyte growth factor receptor short=hgf receptor	2128.62	3.07233e+06
	mink1	misshapen-like kinase 1	614.531	3.23533e+06
	mol2b	mps one binder kinase activator-like 2b	70.0654	489727
	mprd	cation-dependent mannose-6-phosphate receptor short=cd man-6-p receptor short=cd-mpr flags: precursor	640.658	4.63263e+07
	mpri	cation-independent mannose-6-phosphate receptor short=ci man-6-p receptor short=ci-mpr short=m6pr	531.032	2.27571e+06
	mprip	myosin phosphatase rho-interacting protein	2722.23	4.96707e+06
	mrc2	c-type mannose receptor 2	414.216	1.11348e+07
	mtmr9	myotubularin-related protein 9	4.30739	2.14506e+06
	mtmra	myotubularin-related protein 10	13.3277	253583
	mtor	serine threonine-protein kinase mtor	485.211	1.09711e+06
	musk	skeletal receptor tyrosine protein kinase	561.577	3.74871e+06
	myh10	myosin-10	1639.47	1.65849e+06
	myh9	myosin-9	5047.85	1.21776e+09
	n2f1a	nuclear receptor subfamily 2 group f member 1-a	3473.4	4.23696e+06
	nampt	nicotinamide phosphoribosyltransferase short=n ase short=nampt	1072.58	8.57397e+06
	ncam1	neural cell adhesion molecule 1 short=n-cam-1 short=ncam-1 flags: precursor	2955.38	1.44628e+08
	nckp1	nck-associated protein 1 short=nap 1	2111.87	6.29888e+07
	ndus4	nadh dehydrogenase iron-sulfur protein mitochondrial	135.451	2.7529e+06
	nedd8	nedd8	811.448	3.85178e+06
	negr1	neuronal growth regulator 1	258.776	1.55755e+07
	neu1b	e3 ubiquitin-protein ligase neurl1b	3.81652	817857
	nica	nicastrin flags: precursor	577.498	1.10432e+07
	nid1	nidogen-1 short=nid-1	439.352	2.62639e+07
	npm	nucleophosmin short=npm	883.513	1.75003e+06
	nrbp	nuclear receptor-binding protein	1152.22	454101
	nrp1a	neuropilin-1a short=znrp1 flags: precursor	5996.79	6.58634e+06
	obrg	leptin receptor gene-related protein	1994.86	3.37329e+06
	oprk	kappa-type opioid receptor short=k-or-1 short=kor-1	1040.02	3.3408e+06
	oprm	mu-type opioid receptor short=m-or-1 short=mor-1	0.318891	3.05256e+06
	optn	optineurin	270.737	721989
	ox2r	orexin receptor type 2 short=ox-2-r short=ox2-r short=ox2r	2.18217	3.03004e+06
	oxsr1	serine threonine-protein kinase osr1	176.872	1.20915e+07
	pak2	serine threonine-protein kinase pak 2	911.199	1.26188e+07
	par14	poly polymerase 14 short=parp-14	174.901	1.06215e+06
	park7	protein dj-1 short=zdj-1	818.562	6.22499e+07
	paxi	paxillin	3884.15	5.12771e+06
	pdk3	kinase isozyme mitochondrial	2215.92	2.73454e+06
	pdli7	pdz and lim domain protein 7	13.9022	1.02684e+06
	pdzd8	pdz domain-containing protein 8	46.2751	455811
	pfd1	prefoldin subunit 1	394.097	5.91885e+06
	pgbm	basement membrane-specific heparan sulfate proteoglycan core protein short=hspg	532.877	3.64146e+08
	pgfrb	beta-type platelet-derived growth factor receptor short=pdgf-r-beta flags: precursor	884.333	2.55065e+06
	pgrc1	membrane-associated progesterone receptor component 1	121.38	2.44806e+07
	pgrc2	membrane-associated progesterone receptor component 2	2132.96	9.85563e+06
	plcb1	1-phosphatidylinositol- -bisphosphate phosphodiesterase beta-1	85.5045	111002
	pld1	phospholipase d1 short=pld 1 short=mpld1	7.7755	2.01781e+06
	pld2	phospholipase d2 short=pld 2 short=mpld2	1631.46	3.75493e+06
	plec	plectin short=pcn short=pltn	0.0843081	1.04958e+09
	plmn	plasminogen contains:	0.105329	1.13517e+07
	pp2aa	serine threonine-protein phosphatase 2a catalytic subunit alpha isoform short=pp2a-alpha	1389.31	2.74052e+07
	pp4cb	serine threonine-protein phosphatase 4 catalytic subunit b short=pp4c-b	1505.52	2.2549e+06
	ppm1a	protein phosphatase 1a	186.399	1.27332e+07
	pr285	peroxisomal proliferator-activated receptor a-interacting complex 285 kda protein	1703.49	366779
	prdx2	peroxiredoxin-2	835.496	5.70775e+07
	prdx4	peroxiredoxin-4	601.305	1.37574e+07
	prs4	26s protease regulatory subunit 4 short=p26s4	2486.78	6.3475e+07
	prs6b	26s protease regulatory subunit 6b	161.982	6.75061e+06
	ptgis	prostacyclin synthase	137.158	5.36264e+06
	ptn	pleiotrophin short=ptn	110.587	1.02964e+06
	ptn11	tyrosine-protein phosphatase non-receptor type 11	684.702	3.98951e+06
	ptn23	tyrosine-protein phosphatase non-receptor type 23	677.338	676139
	ptn5	tyrosine-protein phosphatase non-receptor type 5	0.820989	6.3448e+06
	ptn9	tyrosine-protein phosphatase non-receptor type 9	1515.08	9.31283e+06
	ptpra	receptor-type tyrosine-protein phosphatase alpha short=protein-tyrosine phosphatase alpha short=r-ptp-alpha	216.188	1.15949e+07
	ptprb	receptor-type tyrosine-protein phosphatase beta short=protein-tyrosine phosphatase beta short=r-ptp-beta	9499.52	1.53762e+07
	ptpre	receptor-type tyrosine-protein phosphatase epsilon short=protein-tyrosine phosphatase epsilon short=r-ptp-epsilon flags: precursor	1477.71	6.92621e+06
	ptprg	receptor-type tyrosine-protein phosphatase gamma short=protein-tyrosine phosphatase gamma short=r-ptp-gamma flags: precursor	20899	1.28468e+09
	ptprm	receptor-type tyrosine-protein phosphatase mu short=protein-tyrosine phosphatase mu short=r-ptp-mu flags: precursor	2099.27	4.6651e+06
	ptprt	receptor-type tyrosine-protein phosphatase t short=r-ptp-t	0.255091	2.07037e+06
	pvrl1	poliovirus receptor-related protein 1	70.739	2.74932e+06
	qkia	protein quaking-a short=xqua	5.74029	848018
	rab14	ras-related protein rab-14	553.217	1.31564e+07
	rab3d	ras-related protein rab-3d	50.1346	1.26158e+06
	rac1	ras-related c3 botulinum toxin substrate 1	4885.25	2.37156e+07
	rain	ras-interacting protein 1 short=rain	3438.66	7.65728e+06
	ran	gtp-binding nuclear protein ran	3999.16	1.33948e+08
	rash	gtpase hras	325.696	1.16228e+08
	rask	gtpase kras	108.825	9.15616e+06
	rasm	ras-related protein m-ras	78.4735	425163
	rbgp1	rab gtpase-activating protein 1	1167.32	1.29918e+07
	rbm39	rna-binding protein 39	3446.09	400166
	rcd1	cell differentiation protein rcd1 homolog short=rcd-1	562.227	2.61323e+06
	rdh13	retinol dehydrogenase 13	317.958	1.06089e+08
	reep3	receptor expression-enhancing protein 3	1348.98	968482
	reep5	receptor expression-enhancing protein 5	2859.08	7.33054e+07
	rel	transforming protein rel polyprotein	99.8708	1.09261e+06
	rgap1	rac gtpase-activating protein 1	23.6933	6.91083e+06
	rheb	gtp-binding protein rheb	1098.83	8.35089e+06
	rhg25	rho gtpase-activating protein 25	582.091	1.18809e+06
	rhog	rho-related gtp-binding protein flags: precursor	813.102	6.15737e+06
	rn175	ring finger protein 175	32.8645	1.96176e+06
	ron	macrophage-stimulating protein receptor short=msp receptor	181.888	727343
	ror2	tyrosine-protein kinase transmembrane receptor ror2	116.082	523650
	rxrga	retinoic acid receptor rxr-gamma-a	841.627	506340
	s10a1	protein s100-a1	18124.2	2.06654e+09
	s12a7	solute carrier family 12 member 7	66.3041	1.38793e+07
	s12a9	solute carrier family 12 member 9	50.8038	682540
	s1pr1	sphingosine 1-phosphate receptor 1 short=s1p receptor 1 short=s1p1	2296.81	1.81776e+06
	se1l1	protein sel-1 homolog 1	336.988	1.14763e+07
	slk	ste20-like serine threonine-protein kinase short=ste20-like kinase short=hslk	339.554	647508
	smad5	mothers against decapentaplegic homolog 5 short=mad homolog 5 short=mothers against dpp homolog 5	1770.12	1.86793e+06
	smrc2	swi snf complex subunit smarcc2	168.421	407698
	snta1	alpha-1-syntrophin	9.66265	1.25512e+06
	sorl	sortilin-related receptor	721.267	343393
	sptb2	spectrin beta brain 1	105.431	9.09862e+07
	sqstm	sequestosome-1	266.901	313251
	srgp2	slit-robo rho gtpase-activating protein 3 short=srgap3	56.0333	1.78595e+06
	srpr	signal recognition particle receptor subunit alpha short=sr-alpha	999.745	4.02941e+06
	srprb	signal recognition particle receptor subunit beta short=sr-beta	318.725	7.62928e+06
	sta5b	signal transducer and activator of transcription 5b	807.806	5.91551e+06
	stk4	serine threonine-protein kinase 4	81.6273	3.12018e+06
	strap	serine-threonine kinase receptor-associated protein	449.249	3.19992e+06
	stx2	syntaxin-2	235.639	8.69308e+06
	svil	supervillin	466.73	435981
	taok1	serine threonine-protein kinase tao1	572.954	1.29236e+06
	tfg	protein tfg	630.195	2.1199e+07
	tgbr3	transforming growth factor beta receptor type 3 short=tgf-beta receptor type 3 short=tgfr-3	4787.88	1.59394e+06
	tgfa1	transforming growth factor-beta receptor-associated protein 1 homolog short=tgf-beta receptor-associated protein 1 homolog	2096.15	3.51591e+07
	tgfr2	tgf-beta receptor type-2 short=tgfr-2	11204	8.56233e+06
	tgm1	protein-glutamine gamma-glutamyltransferase k	160.961	6.93218e+07
	thio	thioredoxin short=trx	284.779	1.55928e+07
	tie1	tyrosine-protein kinase receptor tie-1 flags: precursor	2233.89	4.03833e+06
	tie2	tyrosine-protein kinase receptor tie-2 flags: precursor	8800.01	9.34694e+06
	tm9s4	transmembrane 9 superfamily member 4 flags: precursor	595.905	6.16149e+06
	tmed2	transmembrane emp24 domain-containing protein 2	1988.14	1.60532e+07
	tmed5	transmembrane emp24 domain-containing protein 5 flags: precursor	293.314	7.61782e+06
	tmed7	transmembrane emp24 domain-containing protein 7 flags: precursor	555.812	5.11909e+07
	tnr5	tumor necrosis factor receptor superfamily member 5	3245.64	2.21462e+06
	tom20	mitochondrial import receptor subunit tom20 homolog	3440.73	6.7667e+06
	tom22	mitochondrial import receptor subunit tom22 homolog short=htom22	396.718	4.64157e+06
	tom34	mitochondrial import receptor subunit tom34	702.749	1.15877e+06
	tom40	mitochondrial import receptor subunit tom40 homolog	278.911	9.62452e+06
	tom5	mitochondrial import receptor subunit tom5 homolog	126.538	5.88738e+06
	tom70	mitochondrial import receptor subunit tom70	1176.25	4.11682e+07
	top2b	dna topoisomerase 2-beta	86.0002	258703
	traf2	tnf receptor-associated factor 2	1372.81	349302
	trhde	thyrotropin-releasing hormone-degrading ectoenzyme short=trh-de short=trh-degrading ectoenzyme	361.71	485633
	tri16	tripartite motif-containing protein 16	160.558	3.84185e+06
	tri29	tripartite motif-containing protein 29	905.344	7.33073e+06
	trpm4	transient receptor potential cation channel subfamily m member 4	967.17	498994
	trpm5	transient receptor potential cation channel subfamily m member 5	143.12	2.65723e+06
	tx1b3	tax1-binding protein 3	782.177	1.5093e+06
	tyro3	tyrosine-protein kinase receptor tyro3	322.151	1.99313e+06
	ube2n	ubiquitin-conjugating enzyme e2 n	527.476	6.93176e+07
	ube3a	ubiquitin-protein ligase e3a	1099.48	1.74809e+06
	un13c	protein unc-13 homolog c	97.771	3.34935e+06
	vgfr2	vascular endothelial growth factor receptor 2 short=vegfr-2	6608.82	251297
	vgfr4	vascular endothelial growth factor receptor kdr-like	3837.21	2.27887e+07
	yrk	proto-oncogene tyrosine-protein kinase yrk	3038.99	7.51702e+07
	zc3hf	zinc finger ccch domain-containing protein 15	636.983	964635
